# Supplementary material for: Influence of chlorhexidine dentin disinfection on universal adhesive performance: Interfacial adaptation and bond strength assessments
Source: PLoS One. 2024 Dec 31;19(12):e0315036. doi: 10.1371/journal.pone.0315036 (PMC11687777; doi:10.1371/journal.pone.0315036)
Supplement: S1 Dataset — (XLSX) [file pone.0315036.s001.xlsx]

## Sheet: OCT data
ER	ER/CHX	SE	SE/CHX
47.043	52.342	44.343	44.582
46.77	51.183	39.601	42.358
44.675	50.992	36.957	41.108
44.054	46.221	35.737	39.943
43.411	43.275	26.378	36.517
38.306	42.287	21.021	33.453
37.249	31.126	20.973	31.988
36.538	30.728	20.921	31.338
32.022	30	16.129	29.752
30.208	27.719	15.657	29.283
41.24	42.899	44.602	18.251
41.019	36.182	43.194	38.509
40.431	31.429	35.849	32.338
40.049	28.522	25.781	26.894
38.205	28.443	23.38	25.574
36.74	28.223	20.066	24.234
33.75	28.125	18.75	21.856
45.946	27.607	18.505	21.714
42.105	27.554	16.765	21.591
39.326	25.305	16.263	17.391
31.933	37.795	39.773	44.037
29.938	37.356	39.404	39.418
29.384	37.066	39.37	36.898
29.243	35.562	35.952	32.564
28.947	32.44	18.224	30.37
27.187	32.093	17.876	29.936
27.119	31.761	17.838	28.084
24.064	31.461	17.136	23.49
23.529	31.208	15.217	22.483
22.802	29.721	14.235	19.934
38.909	38.79	38.109	19.205
38.281	38.696	35.036	39.672
35.202	36.918	32.17	39.628
35.202	36.364	31.926	39.004
29.641	35.549	29.936	36.527
29.091	35.519	29.471	31.722
27.397	35.328	28.827	30.526
24.324	33.151	28.718	25.065
24.269	28.479	28.111	19.466
23.599	26.554	21.368	18.305
41.24	37.075	31.818	36.965
41.019	32.192	30.034	33.876
40.431	30.028	30	30.645
40.049	29.05	28.086	30.025
38.205	27.976	28.06	28.857
36.74	27.249	24.54	28.609
33.75	26.064	24.348	28.608
28.173	24.159	23.077	25.974
20.415	22.933	22.727	25.32
18.153	26.404	22.642	21.154
